# Supplementary material for: Spatiotemporal variation in the interactions between rural tourism and rural settlements in Shanxi and Shaanxi Provinces, China
Source: PLoS One. 2025 Apr 16;20(4):e0318625. doi: 10.1371/journal.pone.0318625 (PMC12002545; doi:10.1371/journal.pone.0318625)
Supplement: S1 File — (XLSX) [file pone.0318625.s001.xlsx]

## Sheet: Rural Tourism
Provinces	Regions	Year	X1	X2	X3	X4	X5	X6	X7	X8	X9	X10	X11
Shanxi	Taiyuan	2013	3644.73	413.52	1134.57	2	3	11	930	14	6591	90	1.46
	Taiyuan	2014	4176.44	495.33	1186.01	3	4	11	1098	13	6384	58	1.764
	Taiyuan	2015	4891.47	583.34	1192.57	3	8	23	1524	18	6705	93	1.601
	Taiyuan	2016	5666.17	678.66	1197.74	4	10	23	2538	17	7494	93	1.564
	Taiyuan	2017	6757.77	815.72	1207.08	4	10	25	3726	16	7420	89	1.508
	Taiyuan	2018	8102.32	985.3	1216.07	4	10	27	3480	14	7320	78	1.403
	Taiyuan	2019	9629.59	1163.41	1208.16	13	10	27	3392.33	20	8110	77	1.475
	Taiyuan	2020	3593.5	354.61	986.81	13	10	31	5193	19	6590	48	1.53929
	Taiyuan	2021	3594	354.61	986.672	14	11	31	6230	21	6790	46	1.55061
	Taiyuan	2022	6368	304.1	477.544	14	12	31	5812	19	7044.89	74.6667	1.52013
	Datong	2013	2324.56	192.9	829.834	2	2	5	347	15	718	41	0.44
	Datong	2014	2751.8	236.51	859.474	4	3	13	355	15	658	47	0.398
	Datong	2015	3195	278.86	872.801	4	4	13	439	18	716	49	0.405
	Datong	2016	4041.5	360.71	892.515	10	5	18	479	15	763	48	0.398
	Datong	2017	5383.7	480.32	892.175	10	5	18	607	17	760	48	0.364
	Datong	2018	6911	616.93	892.678	10	5	25	601	14	940	33	0.525
	Datong	2019	8386.32	758.46	904.401	41	6	25	578.889	18	1120	33	0.348
	Datong	2020	3328.8	290.79	873.558	42	6	25	739	16	1210	33	0.411143
	Datong	2021	3329	290.79	873.506	42	6	29	847	17	1250	33	0.40702
	Datong	2022	3188	152.57	478.576	42	7	29	796	19	1310	33	0.408309
	Yangquan	2013	1483	119.89	808.429	11	2	3	150	18	725	15	0.13
	Yangquan	2014	1816.8	149.22	821.334	19	3	8	157	13	578	19	0.128
	Yangquan	2015	2202	181.89	826.022	19	4	8	185	13	607	21	0.134
	Yangquan	2016	2733.3	225.63	825.486	26	5	8	226	19	647	18	0.134
	Yangquan	2017	5306	283.84	534.942	26	5	12	230	17	670	18	0.134
	Yangquan	2018	4252	359.01	844.332	26	5	12	183	15	700	16	0.223
	Yangquan	2019	4863	420.1	863.87	70	6	15	235.778	18	750	13	0.15
	Yangquan	2020	1363.47	120.65	884.875	70	7	15	298	18	760	11	0.147571
	Yangquan	2021	1363	120.65	885.18	71	8	15	373	15	790	11	0.150082
	Yangquan	2022	1676.19	45.91	273.895	72	8	15	320	16	810	11	0.153236
	Changzhi	2013	2148.59	209.41	974.639	6	4	10	270	17	1660	45	0.47
	Changzhi	2014	2691.2	263.84	980.38	17	6	10	305	17	1623	45	0.456
	Changzhi	2015	3261	319.96	981.171	17	6	15	374	14	1788	45	0.375
	Changzhi	2016	3751	368.18	981.552	33	7	15	536	16	1908	47	0.423
	Changzhi	2017	4808.42	460.22	957.113	33	8	15	645	17	1980	49	0.362
	Changzhi	2018	6019	576.14	957.202	33	9	22	626	21	2090	37	0.382
	Changzhi	2019	6803.47	688.26	1011.63	117	10	22	681.556	15	2300	37	0.42
	Changzhi	2020	3290.7	271.22	824.202	117	11	28	878	17	2140	38	0.412571
	Changzhi	2021	3291	271.22	824.126	118	11	28	1100	17	2500	35	0.404367
	Changzhi	2022	3096.34	112.65	363.817	119	11	28	1400	20	2500	35	0.396991
	Jincheng	2013	2166.25	195.32	901.65	26	2	14	252	17	438	17	0.2
	Jincheng	2014	2715	241.96	891.197	46	3	14	265	14	410	16	0.222
	Jincheng	2015	3244	294.54	907.953	46	4	17	347	17	481	15	0.19
	Jincheng	2016	3885.3	356.24	916.892	84	4	23	414	15	1115	14	0.192
	Jincheng	2017	4848.32	444.08	915.946	84	5	23	485	17	1170	14	0.185
	Jincheng	2018	6079.7	556.79	915.818	84	5	27	440	17	1240	14	0.269
	Jincheng	2019	7326.76	668.21	912.013	219	6	33	491.778	16	1340	15	0.287
	Jincheng	2020	3264.88	289.26	885.974	219	7	38	610	20	1520	13	0.220714
	Jincheng	2021	3265	289.26	885.942	219	8	46	746	19	2440	13	0.223673
	Jincheng	2022	2958.9	112.09	378.823	220	8	51	867	20	2030	13	0.223913
	Shuozhou	2013	886.5	82.52	930.852	0	1	1	169	14	752	19	0.15
	Shuozhou	2014	1148.2	109.17	950.793	1	2	1	204	16	790	21	0.167
	Shuozhou	2015	1416	133.43	942.302	1	2	2	244	14	572	22	0.178
	Shuozhou	2016	1717	160.57	935.178	5	2	4	309	19	617	23	0.17
	Shuozhou	2017	2213.99	203.79	920.465	5	2	4	355	16	640	27	0.186
	Shuozhou	2018	2912.8	261.08	896.32	5	2	4	265	20	730	25	0.188
	Shuozhou	2019	3538.24	316.24	893.778	27	2	7	397.5	18	880	23	0.157
	Shuozhou	2020	2038.7	138.61	679.894	27	2	7	385	18	970	21	0.170857
	Shuozhou	2021	2019	138.61	686.528	27	3	7	491	22	1040	20	0.173837
	Shuozhou	2022	784.37	30.7	391.397	27	4	7	686	20	1320	20	0.174813
	Jinzhong	2013	3288.18	293.98	894.051	18	5	12	312	17	1263	34	0.34
	Jinzhong	2014	4003.9	401.68	1003.22	23	6	14	389	15	1357	23	0.337
	Jinzhong	2015	5018	506.56	1009.49	23	7	14	524	16	1288	23	0.345
	Jinzhong	2016	6335.1	650.75	1027.21	56	7	23	636	15	1267	23	0.366
	Jinzhong	2017	7927.63	815.6	1028.81	56	7	23	749	16	1710	23	0.343
	Jinzhong	2018	9789.4	1004.33	1025.94	56	8	23	764	16	2210	22	0.351
	Jinzhong	2019	11590.6	1178.01	1016.35	128	9	36	823.222	18	2420	22	0.434
	Jinzhong	2020	4472.7	407.74	911.619	129	10	36	1117	19	2490	22	0.359429
	Jinzhong	2021	4473	407.74	911.558	130	10	42	1396	19	2260	22	0.362204
	Jinzhong	2022	4009.97	181.98	453.819	130	12	42	1522	20	2370	25	0.365805
	Yuncheng	2013	2889.4	209.69	725.722	6	4	5	257	13	1215	57	0.64
	Yuncheng	2014	3464.8	268.29	774.33	8	6	13	301	18	1500	57	0.447
	Yuncheng	2015	4035.8	326.38	808.712	8	8	13	368	19	1412	57	0.45
	Yuncheng	2016	5321.6	433.82	815.206	12	9	13	648	14	1423	57	0.441
	Yuncheng	2017	6704.2	555.87	829.137	12	9	13	822	18	1700	59	0.435
	Yuncheng	2018	8355.5	705.24	844.043	12	9	23	784	18	1510	45	0.476
	Yuncheng	2019	9768.2	830.3	850.003	77	10	23	920.556	20	1620	45	0.375
	Yuncheng	2020	2634.3	231.79	879.892	77	11	23	1225	21	1670	42	0.466286
	Yuncheng	2021	2634	231.79	879.992	78	12	28	1585	16	1860	42	0.441469
	Yuncheng	2022	2975.82	125.57	421.968	79	13	28	2295	20	2210	41	0.440679
	Xinzhou	2013	1951.63	202.55	1037.85	11	2	13	238	15	826	84	0.19
	Xinzhou	2014	2407.5	240.33	998.255	12	4	13	251	14	1050	90	0.195
	Xinzhou	2015	2891	282.99	978.865	12	4	27	289	14	1056	90	0.177
	Xinzhou	2016	3410.9	326.47	957.137	21	4	27	356	19	788	52	0.19
	Xinzhou	2017	4214.25	407.13	966.079	21	4	27	398	16	1100	52	0.205
	Xinzhou	2018	5230.8	502.28	960.236	21	4	31	321	16	980	33	0.198
	Xinzhou	2019	6273.86	612.01	975.492	36	5	31	410.778	18	1010	33	0.206
	Xinzhou	2020	3226.7	281	870.859	36	6	31	496	16	1060	33	0.194429
	Xinzhou	2021	3227	281	870.778	37	7	45	637	20	1220	33	0.195061
	Xinzhou	2022	3235.09	152.94	472.753	38	8	45	711	20	1330	33	0.19507
	Linfen	2013	2134.38	192.83	903.447	5	6	12	319	16	1516	55	0.42
	Linfen	2014	2626.7	241.44	919.176	10	7	12	359	15	1517	52	0.41
	Linfen	2015	3176	294.02	925.756	10	9	15	490	18	1536	52	0.403
	Linfen	2016	4024.1	374.14	929.748	21	10	15	625	15	1636	53	0.388
	Linfen	2017	5251.37	482.93	919.627	21	12	23	704	14	1620	53	0.409
	Linfen	2018	6876	632.9	920.448	21	15	23	582	15	1510	39	0.343
	Linfen	2019	8342.59	766.81	919.151	94	16	23	685.778	16	2070	38	0.319
	Linfen	2020	3399.5	301.2	886.013	96	17	36	850	16	2420	39	0.384571
	Linfen	2021	3400	301.2	885.882	97	18	36	1031	21	2720	40	0.37951
	Linfen	2022	3103.46	160.57	517.39	98	20	44	1212	17	2900	40	0.375155
	Lvliang	2013	1688.04	141.04	835.525	7	5	8	167	15	1127	37	0.4
	Lvliang	2014	2150.1	181.52	844.24	19	7	8	201	17	1101	37	0.351
	Lvliang	2015	2678	226.94	847.423	19	7	13	272	15	1144	37	0.325
	Lvliang	2016	3443.8	292.8	850.224	40	7	13	342	16	1186	38	0.309
	Lvliang	2017	4569.85	389.11	851.472	40	8	21	400	18	1270	40	0.306
	Lvliang	2018	5848.5	499.46	853.997	40	9	21	381	20	1320	30	0.304
	Lvliang	2019	6952.11	597.54	859.509	83	10	21	461.667	15	1410	31	0.259
	Lvliang	2020	2638.77	232.84	882.381	83	11	28	577	19	1420	31	0.322
	Lvliang	2021	2639	232.84	882.304	83	12	28	779	18	1700	33	0.310857
	Lvliang	2022	1700.72	73.91	434.581	83	13	28	1036	20	1890	30	0.305122
Shaanxi	Xi'an	2013	10009	747.28	746.608	0	6	14	697	182	6647	207	2.19
	Tongchuan	2014	11210	1148.86	1024.85	0	8	23	538	183	7585	199	1.96
	Baoji	2015	13045.7	1148.9	880.676	0	10	33	512	183	7975	189	2.248
	Xianyang	2016	13045.7	1148.9	880.673	2	12	33	568	174	12076	166	2.179
	Weinan	2017	17918	1550.44	865.297	2	13	48	671	186	7340	163	2.448
	Yan'an	2018	13045.7	1148.9	880.673	2	13	52	693	186	7711	147	2.561
	Hanzhong	2019	13045.7	1148.9	880.673	22	14	57	792	186	8012	157	2.429
	Yulin	2020	13045.7	1148.9	880.673	22	15	65	796	188	7977	74	2.28786
	Ankang	2021	13045.7	1148.9	880.673	23	17	69	799	188	8630	150	2.30184
	Shangluo	2022	13045.7	1148.9	880.673	24	18	73	904	185	9350	150	2.35067
	Tongchuan	2013	886.4	43.75	493.569	1	3	1	55.5556	42	677	5	0.08
	Tongchuan	2014	992.9	53.6	539.833	1	4	1	46	41	808	5	0.09
	Tongchuan	2015	1210.5	65.34	539.777	1	5	4	45	38	814	5	0.086
	Tongchuan	2016	1392	76.29	548.06	1	6	5	50	38	834	5	0.075
	Tongchuan	2017	1750.33	104.91	599.373	1	7	5	56	39	820	5	0.095
	Tongchuan	2018	1246.43	68.778	551.802	1	7	5	59	40	660	5	0.085
	Tongchuan	2019	1246.4	68.8	551.99	18	8	8	56	40	690	5	0.128
	Tongchuan	2020	1246.4	68.8	551.99	18	9	8	57	38	700	5	0.0912857
	Tongchuan	2021	1246.4	68.8	551.99	18	10	13	60	38	760	5	0.092898
	Tongchuan	2022	1246.4	68.8	551.99	19	11	13	71	38	780	5	0.093312
	Baoji	2013	3595	236.4	657.58	0	5	8	260.778	122	1309	36	0.28
	Baoji	2014	4680	405.63	866.731	2	6	13	182	122	1401	28	0.29
	Baoji	2015	5356.2	405.6	757.253	2	8	19	209	119	1506	31	0.319
	Baoji	2016	6350.7	405.6	638.67	2	10	19	231	114	1433	28	0.323
	Baoji	2017	7952.5	574.86	722.867	3	11	23	263	116	1760	27	0.349
	Baoji	2018	10151.1	405.6	399.563	3	14	23	284	115	1760	3	0.343
	Baoji	2019	12232	405.6	331.589	55	17	35	281	115	1940	23	0.372
	Baoji	2020	7605.54	405.6	533.296	55	18	41	283	114	1910	23	0.325143
	Baoji	2021	10641.2	405.6	381.16	56	19	41	294	114	2070	3	0.331592
	Baoji	2022	7948.6	405.6	510.279	57	21	41	320	114	2290	3	0.337534
	Xianyang	2013	3988	195.6	490.471	3	7	5	224	171	1275	35	0.39
	Xianyang	2014	4292	224	521.901	4	9	5	209	171	1196	33	0.417
	Xianyang	2015	4787	259.67	542.448	4	10	14	222	164	1229	31	0.498
	Xianyang	2016	5328	316.8	594.595	6	12	14	234	161	1547	32	0.52
	Xianyang	2017	4565	289.9	635.049	6	13	14	178	141	1740	29	0.458
	Xianyang	2018	4592	257.194	560.091	6	15	14	190	141	1820	29	0.44
	Xianyang	2019	4592	257.2	560.105	45	18	28	189	131	2180	28	0.432
	Xianyang	2020	4592	257.2	560.105	45	19	28	214	118	2250	29	0.450714
	Xianyang	2021	4592	257.2	560.105	45	20	33	275	116	3640	28	0.459388
	Xianyang	2022	4592	257.2	560.105	45	22	33	305	114	1890	29	0.465443
	Weinan	2013	2900	212	731.034	5	5	15	188.667	193	975	52	0.41
	Weinan	2014	3173.1	247.68	780.562	7	7	19	155	193	929	52	0.42
	Weinan	2015	4200	323.8	770.952	7	10	19	171	129	984	34	0.396
	Weinan	2016	4780	361	755.23	20	13	27	181	137	1015	33	0.43
	Weinan	2017	5311.2	426	802.079	20	13	27	199	137	1300	36	0.466
	Weinan	2018	4560.72	314.096	688.699	20	15	33	216	137	1360	36	0.506
	Weinan	2019	4560.7	314.1	688.71	101	17	48	204	137	1410	37	0.492
	Weinan	2020	4560.7	314.1	688.71	101	19	53	204	137	1850	24	0.445714
	Weinan	2021	4560.7	314.1	688.71	102	21	62	195	136	2000	23	0.450816
	Weinan	2022	7000	314.1	448.714	102	22	4	173	136	2130	23	0.455219
	Yan'an	2013	2841	151.49	533.228	0	5	8	157.667	176	1021	15	0.31
	Yan'an	2014	3146	171.75	545.931	1	6	8	104	176	1145	15	0.316
	Yan'an	2015	3501	192.6	550.129	1	7	16	119	176	957	15	0.366
	Yan'an	2016	4022	227.74	566.236	3	8	17	130	176	1034	15	0.384
	Yan'an	2017	5055	298.45	590.406	3	9	25	136	144	1080	14	0.626
	Yan'an	2018	3713	208.406	561.287	3	11	25	145	132	1020	14	0.55
	Yan'an	2019	3713	208.4	561.271	36	13	37	171	132	1259	13	0.778
	Yan'an	2020	3713	208.4	561.271	37	14	37	192	131	1610	13	0.475714
	Yan'an	2021	3713	208.4	561.271	38	15	43	199	131	1200	13	0.499388
	Yan'an	2022	3713	208.4	561.271	38	16	6	223	132	1470	13	0.525586
	Hanzhong	2013	2247	105.18	468.091	0	3	9	215.778	207	792	15	0.19
	Hanzhong	2014	2625	130.42	496.838	2	5	10	105	207	802	13	0.25
	Hanzhong	2015	2911	151.7	521.127	2	7	17	114	193	803	13	0.261
	Hanzhong	2016	3256	172	528.256	3	10	17	123	193	965	13	0.272
	Hanzhong	2017	4235.3	230	543.055	4	11	23	169	194	960	12	0.294
	Hanzhong	2018	3054.86	157.86	516.75	4	13	23	193	179	900	12	0.297
	Hanzhong	2019	3054.9	157.9	516.875	25	16	30	249	177	990	12	0.401
	Hanzhong	2020	3054.9	157.9	516.875	26	17	30	290	177	1150	13	0.280714
	Hanzhong	2021	3054.9	157.9	516.875	27	19	30	334	178	1300	13	0.293673
	Hanzhong	2022	3054.9	157.9	516.875	28	21	12	365	177	1260	14	0.299913
	Yulin	2013	1469.8	75	510.274	5	4	12	134.889	226	1166	28	0.36
	Yulin	2014	1770	95.25	538.136	12	5	15	148	226	1241	28	0.39
	Yulin	2015	1990	107.5	540.201	12	7	25	134	223	1169	28	0.393
	Yulin	2016	2468	142	575.365	25	8	25	131	223	1312	25	0.394
	Yulin	2017	3226	190.8	591.445	25	9	32	130	213	1030	25	0.412
	Yulin	2018	2184.76	122.11	558.917	25	12	32	134	212	1560	25	0.36
	Yulin	2019	2184.8	122.1	558.861	52	15	44	142	216	1650	25	0.436
	Yulin	2020	2184.8	122.1	558.861	52	17	44	133	216	1960	26	0.392143
	Yulin	2021	2184.8	122.1	558.861	52	18	51	132	212	1740	22	0.396735
	Yulin	2022	2184.8	122.1	558.861	53	20	51	130	207	2320	22	0.397697
	Ankang	2013	2163.8	95.21	440.013	1	3	8	271.889	200	734	20	0.14
	Ankang	2014	2526.58	119.76	474	7	4	14	146	200	777	16	0.163
	Ankang	2015	2848.63	143.86	505.015	7	6	14	171	141	605	15	0.166
	Ankang	2016	3276.05	170.79	521.329	14	7	21	210	140	689	14	0.157
	Ankang	2017	3784.6	228.03	602.521	15	8	26	270	140	734	12	0.19
	Ankang	2018	2776.26	140.939	507.657	15	10	26	301	139	810	11	0.163
	Ankang	2019	2776.3	140.9	507.51	48	12	26	312	139	1730	11	0.176
	Ankang	2020	2033.37	75.38	370.715	48	13	34	332	139	2480	11	0.165
	Ankang	2021	2935.87	163.81	557.961	48	15	34	371	139	1990	11	0.168571
	Ankang	2022	2641.19	130.67	494.739	49	16	34	334	139	2650	12	0.169367
	Shangluo	2013	2764.5	135.43	489.89	0	3	10	74.3333	126	510	10	0.19
	Shangluo	2014	3006	153.29	509.947	2	4	17	42	126	511	10	0.21
	Shangluo	2015	3363	174.87	519.982	2	6	22	50	98	521	9	0.201
	Shangluo	2016	3734.77	199.81	534.999	3	8	22	52	98	640	9	0.198
	Shangluo	2017	4780.15	260.518	545	6	8	34	60	98	700	8	0.197
	Shangluo	2018	3425.3	183.171	534.76	6	10	34	63	98	710	7	0.204
	Shangluo	2019	3425.3	183.2	534.844	25	12	34	67	98	690	7	0.161
	Shangluo	2020	3425.3	183.2	534.844	26	13	42	83	98	870	7	0.194429
	Shangluo	2021	3425.3	183.2	534.844	27	14	42	117	98	870	7	0.195061
	Shangluo	2022	2903.36	175.11	603.129	27	15	42	135	98	1090	7	0.192927

## Sheet: Rural Settlements
Province	Regions	Year	Y1	Y2	Y3	Y4	Y5	Y6	Y7	Y8	Y9	Y10	Y11	Y12	Y13	Y14	Y15
Shanxi	Taiyuan	2013	10.4827	10.2625	4.67878	21170	9.87118	19469.9	72.2383	8.97936	0.845009	8.92999	11.8883	8.41098	1422	9.41125	1.36394
	Taiyuan	2014	8.9533	9.0262	4.91988	16737	9.38674	18931.5	76.04	8.38968	0.854078	9.64501	10.8483	6.72049	1388	9.39298	1.39398
	Taiyuan	2015	11.3632	12.4211	7.06861	17880	12.8034	24724	73.9124	11.2496	0.791732	12.5973	15.0151	8.18468	1356	13.0513	1.63933
	Taiyuan	2016	12.1165	12.7581	6.55403	10293	12.4534	24043.3	76.7905	11.1218	0.79926	11.8231	15.9885	10.1625	1386	11.9599	1.83902
	Taiyuan	2017	12.0387	10.924	5.34907	11813	10.8367	24038.9	79.4015	12.7785	0.805524	11.841	14.3832	10.5356	1378	11.4058	1.64798
	Taiyuan	2018	10.4792	9.57172	5.38022	17278	9.52477	20843.5	79.5895	10.1804	0.823924	10.254	13.4781	8.10594	1296	10.5296	1.48118
	Taiyuan	2019	12.8263	12.6392	7.27905	7349	14.9466	27552.3	57.3503	13.8848	0.771553	15.0272	17.6594	9.88252	1174	13.4621	1.92532
	Taiyuan	2020	13.0002	12.7175	8.58167	10260	14.7931	28239.5	67.2356	15.3977	0.777103	14.2747	18.292	12.3147	1066	12.5859	2.19066
	Taiyuan	2021	12.8308	14.6254	7.84248	7480	14.3975	28474.5	75.4579	13.7666	0.766736	15.3567	18.7913	10.0654	1003	13.7894	2.1641
	Taiyuan	2022	13.7362	13.1493	7.24182	10133	11.8178	25459.4	80.6239	12.9281	0.786936	11.9397	14.6789	10.2324	941	13.8132	1.87984
	Datong	2013	9.76451	10.0872	5.7846	21576	10.0809	20386.5	101.546	9.515	0.836335	10.8949	11.8781	8.66249	2495	10.3704	1.37512
	Datong	2014	9.44716	10.5763	6.5534	30362	9.34305	19986.6	107.861	10.0604	0.829054	8.97779	12.3484	8.1269	2489	9.56159	1.31949
	Datong	2015	12.2811	11.5019	5.79385	21336	11.6791	25407.4	106.809	12.2258	0.782312	13.2785	14.6784	10.0084	2476	11.6129	1.85027
	Datong	2016	10.0395	10.5223	4.81018	21667	10.5112	20160.1	111.579	9.36012	0.838109	11.0765	12.819	7.56492	2507	10.9223	1.38953
	Datong	2017	11.6351	11.5793	7.15963	18764	10.3482	23091.5	116.852	10.3368	0.804483	10.6438	13.1399	9.77522	2434	10.2611	1.60215
	Datong	2018	10.0541	9.52023	5.98852	13047	11.2189	20725.3	121.694	10.7263	0.828358	9.987	13.1604	8.3826	2317	11.4696	1.41123
	Datong	2019	12.0518	12.4909	6.51166	31509	12.3119	24490.1	118.137	12.9861	0.793007	13.1181	14.2497	10.7871	2131	10.8548	1.80175
	Datong	2020	11.5133	11.3862	5.5015	22387	11.4599	22068	144.314	10.8297	0.81715	11.0013	12.5038	9.48321	1994	10.4752	1.5716
	Datong	2021	11.1429	10.5698	7.07732	35005	10.4054	22346.9	165.921	11.9863	0.807631	11.5956	14.1258	7.47149	1818	12.1729	1.69536
	Datong	2022	11.2989	13.3594	6.39466	29633	12.5066	25055.6	173.211	11.4184	0.792431	13.4217	14.8709	10.298	1804	11.4343	1.75193
	Yangquan	2013	12.1022	11.9975	6.63146	7473	12.5271	23265	20.0685	11.0717	0.806685	11.401	13.4813	8.18608	1460	11.3201	1.79704
	Yangquan	2014	10.8245	9.40615	5.77733	8425	10.462	19715.4	21.818	9.11057	0.839167	10.8431	12.5097	8.53358	1463	10.7336	1.38168
	Yangquan	2015	9.18427	9.73382	6.34295	7479	8.96323	19825.6	19.869	9.35347	0.837261	10.6393	12.6593	8.67208	1456	10.8272	1.36971
	Yangquan	2016	14.3361	12.7784	7.71746	3095	12.6846	26125.6	20.4968	12.2582	0.788272	13.2264	15.9226	8.79325	1449	12.1868	1.8157
	Yangquan	2017	11.596	13.2887	7.05034	3747	13.032	24198.1	20.3562	11.9452	0.786469	12.5489	13.9325	10.5795	1430	10.7311	1.66596
	Yangquan	2018	10.2149	10.3569	6.40284	4248	10.2074	20978.3	20.9648	10.0549	0.833086	10.2428	12.6639	8.67049	1349	10.5769	1.59205
	Yangquan	2019	12.5502	10.9779	6.80761	4933	12.3434	24236	20.3364	12.7589	0.801348	12.962	14.6768	10.003	1271	11.6554	1.67685
	Yangquan	2020	12.1115	11.8444	7.77941	3054	11.9655	24341.7	23.0403	10.9978	0.78576	12.4698	14.5917	10.0234	1199	10.7372	1.7952
	Yangquan	2021	11.2706	11.365	6.9279	5300	11.1933	22411.2	26.4933	10.2034	0.808442	10.8913	12.9714	9.08135	1101	11.2672	1.63064
	Yangquan	2022	11.6037	10.6872	6.89189	8046	10.3863	23235	27.5218	11.9669	0.80187	12.2189	13.987	9.09693	854	10.4434	1.71416
	Changzhi	2013	12.4728	11.2392	6.832	20163	11.9452	22619.2	98.6462	11.8708	0.813654	12.0796	14.7585	7.7369	4521	12.2827	1.56872
	Changzhi	2014	12.8703	12.6423	5.29699	20468	12.9634	23619.7	106.089	11.5093	0.794363	11.8705	15.019	9.69798	4403	10.4711	1.59053
	Changzhi	2015	10.0066	10.394	5.98585	21224	9.77466	21279.2	106.205	11.4713	0.8284	9.47192	11.9185	8.37024	4279	10.0033	1.47869
	Changzhi	2016	11.3532	11.3431	5.03711	10552	11.3217	21235.2	112.435	10.1469	0.82543	10.3816	12.9587	7.30912	4275	11.6653	1.55842
	Changzhi	2017	12.4118	13.198	6.42132	10670	13.5585	24901.7	115.496	13.3113	0.797298	13.1368	14.824	9.51482	4171	13.673	1.9177
	Changzhi	2018	14.0659	12.9274	8.62197	11010	13.7808	27387.4	117.66	12.6929	0.782327	14.8941	15.7264	10.0814	4059	12.5321	2.0316
	Changzhi	2019	10.6519	10.1652	6.48215	12405	10.3869	21998.7	95.5359	11.127	0.814503	10.4237	12.8515	8.44481	3744	11.2628	1.57322
	Changzhi	2020	11.2434	11.8851	6.9	12159	12.8823	24347.7	128.645	12.0496	0.809453	12.2319	15.8329	9.9881	3213	12.136	1.82766
	Changzhi	2021	10.3116	11.7599	6.58269	22007	11.5036	22607	148.194	11.8603	0.810961	10.9738	12.6353	9.78357	2949	11.5394	1.58252
	Changzhi	2022	13.0641	12.476	6.73181	15400	11.8054	25971.6	152.141	13.8646	0.793442	14.1252	16.1954	11.518	2791	12.0845	1.86839
	Jincheng	2013	10.8536	12.5413	5.62492	5421	11.9224	23906.2	77.7963	12.0109	0.792189	10.6304	14.8336	10.3844	3179	12.2411	1.58356
	Jincheng	2014	10.6347	11.2739	6.01706	6183	9.96385	20799.9	79.8268	11.4556	0.815902	9.24382	13.2592	9.20802	2929	10.171	1.45792
	Jincheng	2015	11.1301	11.8341	7.82107	3546	11.9993	24168.5	92.9345	12.4329	0.802669	11.5606	14.7074	10.5214	2878	11.0295	1.86688
	Jincheng	2016	10.4557	10.5845	5.81602	1773	10.4149	21069.2	94.9614	10.9943	0.82648	11.5262	12.0247	9.10425	2791	10.5398	1.46358
	Jincheng	2017	11.7036	11.2305	6.83747	786	10.3265	22778.8	93.4198	10.2229	0.803352	12.5321	14.2591	9.6121	2775	12.1772	1.58594
	Jincheng	2018	10.5324	10.9768	7.53235	1626	12.32	23048.6	90.1738	10.6317	0.818931	11.8701	12.7999	8.69853	2605	12.2085	1.57527
	Jincheng	2019	12.3681	11.2384	6.25217	2220	11.0761	22411.6	88.767	10.9912	0.826402	11.7654	13.8942	8.90525	2607	10.356	1.66101
	Jincheng	2020	14.6709	12.8141	7.28284	1268	15.0099	28820.1	108.648	12.7267	0.748351	15.1031	17.1412	12.3622	2489	13.2603	2.13184
	Jincheng	2021	13.2424	13.9394	6.60792	3654	12.2294	27614.1	118.844	12.3602	0.774115	13.5044	17.5115	10.2451	2358	14.2668	2.0385
	Jincheng	2022	14.0011	12.3767	8.17456	690	14.3046	27728.1	120.511	13.2148	0.778207	15.0954	16.9357	11.8328	2404	15.0227	2.0194
	Shuozhou	2013	8.9783	8.66057	4.74847	14774	8.43886	18601.7	127.942	8.31564	0.853794	9.70381	10.363	8.05169	1823	9.41122	1.40884
	Shuozhou	2014	10.221	10.2577	6.60318	19097	10.7298	20941.6	132.394	11.4152	0.814584	9.61521	12.4931	8.67717	1802	11.1676	1.46855
	Shuozhou	2015	8.64151	8.6007	6.17958	11332	9.17991	19035.2	119.065	9.30806	0.840991	8.54148	11.091	7.65606	1868	10.1468	1.27584
	Shuozhou	2016	11.7298	11.7616	5.84715	11621	13.8763	25479.4	121.284	12.8951	0.800638	12.6029	16.8642	8.83749	1772	12.5987	1.76119
	Shuozhou	2017	10.5734	10.846	5.15265	7014	12.355	22579.6	121.069	10.7025	0.818953	12.4252	13.3606	9.39871	1868	10.1074	1.53719
	Shuozhou	2018	12.5335	13.0329	6.87	6791	12.7631	25710.1	123.943	13.2622	0.793717	11.5691	14.7061	8.82952	1843	12.3698	1.90815
	Shuozhou	2019	12.1063	11.9253	5.9421	555211	13.3388	25270.7	110.776	12.6931	0.782892	11.6106	14.7962	8.55781	1832	11.8467	1.79925
	Shuozhou	2020	11.4527	11.8206	5.91469	13212	11.8238	24227.3	139.72	10.866	0.807234	10.6739	14.7284	8.36818	1541	11.351	1.72233
	Shuozhou	2021	12.9256	14.398	8.31732	13866	14.2175	29293.6	157.013	15.5679	0.747198	15.4056	16.5307	10.5827	1489	14.2711	1.94174
	Shuozhou	2022	12.7343	12.8251	7.71318	15539	12.3153	27491.2	164.2	13.5599	0.779435	12.4992	15.6408	11.9723	1364	14.9917	2.13439
	Jinzhong	2013	11.3734	12.1448	6.35644	26088	11.4825	23386.7	162.011	12.8355	0.809957	11.164	15.2884	8.74454	4362	10.8102	1.79084
	Jinzhong	2014	10.5227	9.73958	5.76614	18347	10.1856	19394.2	179.001	10.2953	0.833567	10.6511	11.1138	7.15782	4273	9.16235	1.42521
	Jinzhong	2015	9.36346	11.4673	4.90319	17371	10.6001	21225.9	182.049	11.086	0.832222	10.2834	13.4299	9.26903	4251	10.34	1.44469
	Jinzhong	2016	10.9352	11.4446	5.82815	10023	11.1277	22936.5	190.63	10.94	0.804799	10.4278	13.7402	8.61475	4392	11.7357	1.73284
	Jinzhong	2017	10.9345	11.2081	5.41465	12514	9.78491	21888.3	197.208	10.3279	0.817439	12.0879	13.3564	8.90346	4210	11.5824	1.57061
	Jinzhong	2018	9.29485	10.3109	6.01451	24065	9.88767	20614.1	200.633	10.2652	0.833903	11.1734	12.5711	8.69793	4020	10.0316	1.53608
	Jinzhong	2019	11.8701	12.2982	5.29129	13413	11.8878	23485.2	176.348	10.9912	0.806381	11.4519	13.2477	10.0879	3768	11.3894	1.61995
	Jinzhong	2020	10.8083	11.2918	7.25192	8214	11.6726	24404.9	216.359	12.4507	0.796014	10.8159	15.1218	8.77166	3528	11.6375	1.85688
	Jinzhong	2021	14.006	12.7657	7.92918	30468	15.1075	28244.9	237.04	13.0648	0.767575	13.8362	18.3234	10.933	3403	12.9927	2.16203
	Jinzhong	2022	13.7666	12.3821	6.64921	31167	12.9948	26765.6	245.351	14.5528	0.781494	14.3001	16.0005	9.34839	3274	13.327	1.95413
	Yuncheng	2013	9.88478	8.62952	6.07758	26954	9.24933	18466.3	366.159	8.38351	0.842357	9.03013	11.5841	6.26773	5902	9.47746	1.34783
	Yuncheng	2014	13.0709	11.947	5.79217	27380	10.747	23769.9	396.915	13.113	0.812917	13.0806	13.9277	10.4594	5676	10.7322	1.8037
	Yuncheng	2015	12.1805	11.0699	6.6498	25333	12.2812	24921.6	393.043	12.1582	0.80666	11.2796	14.5051	9.36807	5310	13.5239	1.84196
	Yuncheng	2016	10.2578	10.3185	4.97867	13126	9.07232	20355.4	409.046	9.8884	0.835632	9.44892	12.5578	8.49226	4944	10.7485	1.46706
	Yuncheng	2017	12.3293	12.0489	7.10789	9217	12.468	24862.2	432.599	11.4141	0.782702	12.0866	15.009	10.4792	4904	12.849	1.87983
	Yuncheng	2018	12.3375	11.0524	7.20308	11887	11.2551	24067.7	457.207	12.8459	0.79611	11.0203	14.6245	8.44433	4730	13.2319	1.76279
	Yuncheng	2019	14.0172	14.272	7.19514	6807	12.2947	27086.4	453.917	12.4589	0.787167	13.5241	15.5818	10.841	4496	12.4848	1.89687
	Yuncheng	2020	13.0155	13.5733	8.08172	7120	13.5543	27763.2	541.591	14.1496	0.760852	13.3766	17.9529	10.3525	4222	13.5527	1.8535
	Yuncheng	2021	11.6403	10.4407	6.76164	11907	11.4135	22739.4	584.808	12.0575	0.799431	10.3835	13.464	8.35127	3856	12.1188	1.54871
	Yuncheng	2022	14.8041	13.2275	6.46462	8480	13.4924	28828.7	598.331	13.2463	0.74982	13.8582	18.8985	10.1331	3501	15.8381	2.12286
	Xinzhou	2013	9.36444	8.92644	6.17599	38786	9.71666	20153.2	112.445	10.3882	0.843542	11.0389	11.6035	8.49532	6076	10.1318	1.54309
	Xinzhou	2014	9.53835	8.6428	6.08263	45859	9.54834	19339.5	118.457	8.61368	0.833466	8.91489	11.1724	6.44804	5899	8.78033	1.30019
	Xinzhou	2015	10.052	11.1109	5.50267	48074	9.97287	20616.9	116.45	10.1928	0.822416	10.7528	12.0661	9.00466	5584	10.0132	1.38375
	Xinzhou	2016	12.1244	11.4996	6.43964	47047	12.0528	25658	118.442	13.7763	0.773719	13.754	16.0817	9.53639	5445	13.0659	1.93175
	Xinzhou	2017	11.7765	10.5053	5.11968	57015	10.7445	21470.2	126.269	10.0984	0.830897	11.3193	13.2495	7.29268	5433	10.3791	1.45827
	Xinzhou	2018	9.84205	9.90294	4.81405	40889	10.2977	21693.4	132.762	9.96718	0.809444	11.5635	12.6135	8.27343	4758	11.1726	1.44904
	Xinzhou	2019	14.798	13.1459	8.26005	63025	13.133	27007.3	139.106	13.0176	0.761356	12.1141	15.9476	11.9503	4571	12.3683	2.0222
	Xinzhou	2020	10.8835	11.6341	5.92332	42852	12.3467	22902.4	170.713	12.5985	0.818527	10.7843	13.5395	8.14798	4157	10.8633	1.62982
	Xinzhou	2021	12.6886	12.7942	7.47353	48227	13.0566	27749.3	188.469	14.9635	0.758745	13.6973	15.6777	11.5361	3962	13.1329	2.10734
	Xinzhou	2022	15.2272	14.6863	6.79376	47562	14.4067	28862.8	195.776	13.735	0.74613	12.9462	16.6535	12.7267	3824	14.5475	2.13227
	Linfen	2013	10.9865	11.5223	6.75409	35669	10.579	23633.8	163.456	13.0522	0.804082	12.2605	14.5466	9.84018	4841	10.9901	1.59176
	Linfen	2014	11.4182	10.499	6.00798	30677	9.86705	20844.8	182.641	10.9142	0.832729	10.0865	11.6095	7.78946	5518	9.92936	1.52161
	Linfen	2015	10.548	11.0404	7.74716	26759	12.6758	23641.5	173.505	11.2123	0.815762	10.6452	14.4389	9.4895	4406	11.7901	1.77624
	Linfen	2016	10.9312	10.0091	5.95343	30521	10.3113	22133.7	183.006	11.5478	0.810478	10.1136	14.2308	8.59499	4680	10.7998	1.68013
	Linfen	2017	10.1284	10.7032	5.30496	40863	11.0803	20643.4	181.343	11.3297	0.825505	9.53334	11.7501	7.50442	4486	11.226	1.57822
	Linfen	2018	11.0615	11.2198	6.21683	34073	12.0249	22608	179.501	11.8856	0.815302	11.6387	12.857	8.32433	4141	11.9541	1.72274
	Linfen	2019	12.6972	11.0443	7.06385	32367	11.9711	23673	187.475	12.0912	0.812719	12.751	14.8515	8.16944	4094	12.6301	1.68479
	Linfen	2020	12.2021	12.2241	6.11059	26688	11.3358	23567.1	230.638	11.7005	0.800469	11.3118	14.7961	10.2815	3808	10.5646	1.68108
	Linfen	2021	13.3071	15.0552	8.77273	16039	12.3151	27475.8	251.039	13.7594	0.778729	13.6868	17.1139	10.3838	3648	15.1332	1.93197
	Linfen	2022	11.9521	10.7766	5.64008	7606	10.6361	23290.7	261.753	10.4652	0.806114	11.1009	13.0166	10.2575	3285	12.5418	1.76315
	Lvliang	2013	10.0752	10.8486	5.03355	45554	10.8056	22142.1	116.919	11.3332	0.824934	11.8044	12.9181	7.80326	4775	11.7404	1.62498
	Lvliang	2014	13.0633	11.9647	6.60838	42002	12.2285	23767.1	126.568	10.6061	0.801861	11.8041	13.7585	10.0067	4610	11.2994	1.61174
	Lvliang	2015	10.741	10.6459	7.0132	32667	11.1437	22456.4	101.742	10.7212	0.804891	10.9877	14.2765	8.64798	4670	11.6909	1.56199
	Lvliang	2016	12.2502	12.5034	6.43898	38227	13.0941	24541	101.694	12.6307	0.808155	11.5174	15.8957	9.05575	4988	12.0719	1.7219
	Lvliang	2017	13.2495	12.1606	6.47616	79399	12.4679	25515.6	107.891	12.7705	0.800956	13.3996	14.6086	11.2028	4846	12.6563	1.7847
	Lvliang	2018	12.9794	11.9263	7.54662	107540	12.8256	26462.4	112.622	14.3381	0.794166	13.5371	16.6704	11.3566	4522	11.7649	2.00704
	Lvliang	2019	12.1623	12.0123	6.02648	27522	12.2846	22358.9	123.285	11.3269	0.814128	11.8203	14.2443	9.19281	4350	11.0804	1.7191
	Lvliang	2020	13.4151	13.0797	6.60681	43102	13.0285	26106.1	159.74	13.846	0.791514	12.0719	16.5071	9.41596	4198	11.516	1.95718
	Lvliang	2021	12.3166	12.0555	5.7566	32344	11.6778	23255	177.079	12.0815	0.798488	12.7887	12.8579	10.0066	4043	11.8995	1.57122
	Lvliang	2022	15.0773	14.8136	6.74136	40907	13.4366	27678.1	181.63	14.6562	0.766949	12.8966	16.197	11.9963	3971	12.822	2.11405
Shaanxi	Xi'an	2013	17.4138	16.4619	8.77777	8195	14.9974	32510	342.89	16.0087	0.720175	14.5624	20.1978	10.8215	3808	16.8976	2.16373
	Tongchuan	2014	18.6587	16.3833	11.8358	9798	18.8513	36083.7	367.21	16.4153	0.689149	16.9688	21.1303	12.4889	3708	18.5229	2.67218
	Baoji	2015	19.1773	17.218	9.80597	5518	16.8262	36754.6	380.757	18.1859	0.706576	19.6418	21.8136	15.3242	3832	16.2957	2.65901
	Xianyang	2016	19.8764	20.0089	11.8484	3007	18.7853	38310.5	405.632	18.3256	0.688836	18.8745	22.4417	13.8678	3430	21.055	2.74667
	Weinan	2017	19.1799	19.628	10.5312	2134	18.7492	37422.8	407.392	18.5407	0.699917	16.8916	23.5525	15.1426	3077	19.0116	2.503
	Yan'an	2018	18.9878	20.0704	11.1005	2375	20.0292	37226	461.209	19.5056	0.680777	20.3805	23.5048	13.1184	2816	20.2933	2.66436
	Hanzhong	2019	16.5091	17.7275	10.5905	2556	17.6155	35260.5	499.322	16.1573	0.704595	19.0882	22.9636	11.8868	3024	16.9666	2.63714
	Yulin	2020	19.1426	22.9498	11.8011	4237.88	20.8049	42011	564.414	21.3056	0.659209	18.6297	24.1327	14.5637	2629	22.1597	3.22262
	Ankang	2021	18.0718	21.0325	11.7924	4238	20.9192	40123.2	560.591	21.5914	0.66004	18.1802	24.5982	13.8268	1337	19.9204	2.92147
	Shangluo	2022	23.314	20.8532	10.1593	320	20.958	42976.5	588.869	21.8723	0.639615	22.8095	24.4851	16.5046	1317	19.9284	3.06432
	Tongchuan	2013	15.0912	17.6174	10.0993	11926	15.7244	32888.8	38.7385	16.2523	0.728534	15.7142	18.412	12.7399	583	16.3835	2.42215
	Tongchuan	2014	14.6286	15.0063	8.04557	8834	15.8316	33034.9	41.8801	15.4116	0.73602	17.1954	21.1748	13.0286	511	15.9723	2.30748
	Tongchuan	2015	20.1858	19.6434	11.2794	8841	19.8133	36775	42.2243	19.6394	0.69307	19.6069	21.9796	14.9107	544	16.9343	2.53887
	Tongchuan	2016	18.9703	16.6452	8.31661	10719	19.216	34827.2	44.3161	17.992	0.7143	18.0593	21.0539	13.0502	555	15.7964	2.39515
	Tongchuan	2017	20.3665	18.2742	9.62226	8392	18.1713	37832.8	45.5534	20.4915	0.700554	20.2282	23.2903	12.6132	554	18.225	2.78306
	Tongchuan	2018	17.9053	20.6406	12.0027	7526	18.5422	37704.6	44.8156	19.1508	0.695242	18.957	23.6842	14.944	532	17.8387	2.77941
	Tongchuan	2019	19.5305	16.8461	9.81739	7041	18.6532	36754.4	48.3021	17.5762	0.701294	19.8211	22.2593	13.0039	538	16.8073	2.75339
	Tongchuan	2020	22.1999	20.7862	9.4791	8028.78	20.5111	40778.4	55.5881	22.1653	0.668319	20.0748	24.2693	16.6325	453	19.6678	2.90279
	Tongchuan	2021	20.2019	21.5911	9.60342	8029	19.7894	39483.5	60.4325	19.8762	0.690878	19.113	24.2183	13.8648	318	18.3419	2.87007
	Tongchuan	2022	18.7096	19.0344	10.4408	8660	22.4212	41616.7	64.8421	20.5819	0.665466	22.2159	25.2829	16.0234	278	20.4289	2.97881
	Baoji	2013	15.4708	15.6752	8.055	22532	17.9614	32879.9	263.991	14.5172	0.740259	15.2349	20.812	13.6165	3285	17.3428	2.38666
	Baoji	2014	16.8991	16.9859	9.91356	23634	16.604	34557	280.904	18.1134	0.722509	18.8007	21.3874	14.723	3075	18.9458	2.53664
	Baoji	2015	17.1895	14.8397	9.04532	26530	18.1057	33262.3	289.891	15.8679	0.707208	16.5198	20.8178	13.8005	3092	18.2118	2.25115
	Baoji	2016	16.9899	16.9505	8.27914	41562	19.2686	34867.8	301.55	17.4593	0.720172	17.2965	22.578	14.5206	3075	16.6574	2.60647
	Baoji	2017	15.7318	17.8986	10.8061	25438	16.8452	35015.9	309.846	18.8372	0.721421	18.159	20.8559	13.3386	3016	18.5223	2.43474
	Baoji	2018	18.9617	19.135	8.88921	26687	19.2256	36104.1	289.253	16.6674	0.691493	18.386	21.4098	12.5178	2918	17.8603	2.5664
	Baoji	2019	21.2742	19.8005	11.5013	24029	20.2144	39520.9	317.623	19.603	0.656121	21.3694	25.4666	14.1348	2647	19.4726	3.03386
	Baoji	2020	20.4996	19.1423	11.442	25582.1	20.5704	39911.3	368.2	21.1757	0.674281	17.938	22.5044	13.4653	2393	18.3369	2.7753
	Baoji	2021	18.3418	18.8027	11.9423	25582	19.42	39451	391.764	20.7145	0.680565	18.0044	23.722	14.703	2038	18.3623	2.82201
	Baoji	2022	18.7228	18.177	12.4183	31166.7	20.3087	39533	421.849	20.3013	0.660335	19.0243	24.0556	14.8869	1939	20.7568	3.03762
	Xianyang	2013	15.4917	14.204	8.05388	28347	14.5852	31523.5	517.827	15.1441	0.727177	15.4372	19.5212	13.3107	3936	15.6752	2.15828
	Xianyang	2014	17.8362	16.3123	8.43911	25338	19.1043	36935.4	559.992	17.5052	0.685625	18.606	23.9067	15.0246	3567	20.0847	2.74075
	Xianyang	2015	15.0383	14.9943	9.78687	24976	17.2813	32974.3	577.519	15.0135	0.72467	17.6722	19.9825	11.8591	3762	17.5455	2.26004
	Xianyang	2016	16.1641	17.871	10.1065	37383	17.7673	34134.1	605.366	16.0392	0.716483	15.4741	19.7207	14.5353	3708	17.7173	2.62805
	Xianyang	2017	20.806	17.6845	9.72004	25464	19.5205	39102.6	552.596	18.6329	0.673147	17.5489	25.0293	14.1702	3332	19.1703	2.71946
	Xianyang	2018	19.1419	16.7937	11.5803	21213	19.0457	35055.4	496.223	18.7092	0.694186	17.447	21.4412	14.3739	3395	16.2308	2.38173
	Xianyang	2019	22.0285	18.564	9.68931	19653	19.8122	41667.3	531.544	21.8474	0.657311	21.9609	26.1496	16.4161	3123	21.9494	2.88454
	Xianyang	2020	21.23	22.7478	12.9111	26065.3	23.6364	43289.1	600.942	23.6614	0.653575	23.0117	25.2074	18.2901	2707	23.5947	2.96104
	Xianyang	2021	18.6851	20.5022	8.90868	26065	18.6772	39708.2	681.305	19.8968	0.672448	20.3298	26.0521	16.7969	2120	20.3154	3.02258
	Xianyang	2022	21.2171	17.327	11.8293	21046.7	17.262	39048.5	725.307	17.3912	0.672874	20.7566	22.1071	15.4631	2030	17.2551	2.82586
	Weinan	2013	16.3157	18.0316	10.4127	36681	17.9412	33229.6	357.536	17.5565	0.735434	15.2399	18.6992	11.0465	5690	18.1356	2.3986
	Weinan	2014	16.4777	17.8606	7.8704	30260	15.0095	33802.6	384.462	17.0378	0.702421	15.3294	19.5607	14.3059	5984	15.8137	2.31068
	Weinan	2015	19.398	16.8258	11.4777	32369	18.0941	35615.1	397.537	17.7233	0.684392	17.0991	20.3429	15.0643	6016	18.662	2.73771
	Weinan	2016	20.6028	19.8329	11.9044	44431	19.7933	37173.6	418.695	16.7977	0.694721	19.4886	23.0302	15.3474	6068	18.8829	2.61855
	Weinan	2017	15.7114	17.278	11.1922	36409	18.1585	34529.1	430.553	18.4168	0.696027	17.4452	19.2915	11.6055	5998	17.4628	2.45782
	Weinan	2018	18.8763	17.424	9.07643	34242	17.085	38411.7	526.615	17.0845	0.662869	17.7736	24.148	15.8441	5999	20.9019	2.55889
	Weinan	2019	20.2002	17.2858	9.34029	29602	19.3141	37252.5	577.686	18.2244	0.709976	16.4816	21.2485	13.8341	5417	17.1675	2.58456
	Weinan	2020	18.3041	19.1335	8.99386	32586	21.0808	39397.5	669.859	18.496	0.671294	20.9857	23.4151	15.0229	5197	20.8221	2.91152
	Weinan	2021	21.5759	21.2463	10.9589	32586	22.3016	42484.8	715.858	20.207	0.648765	21.21	26.6167	18.7301	3764	23.5185	2.948
	Weinan	2022	20.5225	23.9072	11.7134	28233.3	20.7657	44605.7	769.634	19.8641	0.62614	21.2061	25.2372	16.9896	3386	20.4983	3.25186
	Yan'an	2013	17.3099	15.8572	8.62695	77747	17.7807	32287.5	187.81	16.5732	0.725672	16.9626	19.9123	11.6915	2984	14.6244	2.47094
	Yan'an	2014	18.279	16.9945	9.97379	82481	17.119	35396.5	203.202	18.6336	0.707815	18.4714	21.8102	14.3084	2806	19.2105	2.35958
	Yan'an	2015	16.5759	19.6202	9.40887	84680	19.8243	36833.2	197.628	19.2361	0.69222	16.513	23.4584	14.7612	2528	17.2087	2.74769
	Yan'an	2016	17.0592	17.9037	9.49768	81662	17.3898	38636.6	209.765	17.1129	0.695273	17.2709	22.7676	14.8605	2494	20.5736	2.94931
	Yan'an	2017	19.5244	20.1115	11.1807	70353	17.2052	36658.8	214.093	18.4523	0.703943	17.6753	20.4622	13.6542	2441	18.9394	2.46915
	Yan'an	2018	16.3833	17.6044	11.3128	68972	19.8162	36701.6	241.118	19.8731	0.7147	18.5732	23.1765	12.2747	2172	20.0778	2.6477
	Yan'an	2019	18.3944	17.0274	10.1068	65475	17.9882	36871.5	261.07	18.4818	0.710324	17.4202	20.334	13.2829	2178	18.6949	2.53756
	Yan'an	2020	20.3037	20.8305	10.4764	71153.7	21.0024	42751	336.076	21.3555	0.635767	19.8061	27.3953	14.5471	2013	21.1336	3.20755
	Yan'an	2021	19.611	20.1592	9.92347	71154	18.1254	39541.1	370.463	21.0533	0.664542	21.274	26.0932	14.9175	1496	17.602	2.77597
	Yan'an	2022	22.5329	24.584	12.3585	80780	24.5286	45718.3	401.195	24.9069	0.626691	21.2773	28.0362	19.0595	1443	20.7654	3.37754
	Hanzhong	2013	16.1782	14.9649	7.90163	15938	15.7461	30594.7	305.07	15.2191	0.733612	16.6663	18.7757	13.1353	3541	15.4608	2.3547
	Hanzhong	2014	16.2508	17.811	8.59909	13016	16.3668	33106.6	325.506	14.7229	0.712725	16.8853	19.643	11.9942	3395	16.6364	2.50412
	Hanzhong	2015	15.5372	17.7314	8.26634	14995	18.149	35052	339.664	18.4325	0.702965	17.7771	19.4307	13.5315	3374	18.225	2.65189
	Hanzhong	2016	18.772	18.2606	10.578	33747	17.6265	36932.8	364.26	18.9106	0.69482	19.5842	22.1719	15.3191	3418	17.1317	2.53266
	Hanzhong	2017	19.5545	19.1614	9.86851	22533	19.4295	38905.8	371.33	17.8796	0.676323	20.5588	24.8257	17.1519	3324	17.2928	2.59662
	Hanzhong	2018	19.6042	20.6686	10.6395	23912	21.5324	39910.5	363.232	22.0597	0.655497	20.4628	24.8354	14.6023	3149	21.8937	3.00476
	Hanzhong	2019	18.5001	18.4037	8.61651	23105	19.0993	38090.3	401.784	21.0401	0.665523	17.2036	21.7656	12.9424	2950	17.1009	2.53993
	Hanzhong	2020	20.8571	19.9835	8.76046	28211.8	18.588	37952.8	463.251	20.1045	0.667004	17.1373	22.5842	15.0559	2644	19.2099	2.85961
	Hanzhong	2021	20.7875	20.9198	11.8174	28212	18.1727	40015.7	484.636	20.4557	0.675487	20.2881	23.6082	14.579	2072	19.5262	2.82616
	Hanzhong	2022	19.9524	20.0504	12.1647	25880	22.9318	44331.4	514.968	20.5561	0.645505	22.7363	27.7105	19.0776	1976	24.1411	3.09702
	Yulin	2013	18.1404	17.6853	11.3812	71530	17.6617	34522.7	232.739	16.8498	0.706327	16.9956	22.8458	14.0127	4489	16.3829	2.51006
	Yulin	2014	17.0302	15.6093	9.13256	74390	17.6999	32928.8	250.035	16.6096	0.727379	17.5102	21.5939	11.3011	4109	16.6952	2.46055
	Yulin	2015	16.9286	17.3507	9.07163	53719	17.863	36040	250.083	16.0121	0.691193	16.3861	22.9108	14.5339	4064	16.5872	2.61095
	Yulin	2016	17.3536	17.7712	12.5717	59878	17.6796	38413.4	282.314	17.7843	0.680389	17.9849	21.231	13.2744	3984	19.7969	2.95271
	Yulin	2017	21.0583	20.1843	11.7579	46456	18.5277	38872.3	292.221	20.3451	0.694856	18.4488	25.4233	16.1103	3749	19.1431	2.86254
	Yulin	2018	18.9778	17.0521	9.89167	49816	18.1586	36648.1	406.12	16.5182	0.6801	16.4417	20.6041	12.6761	2898	19.9115	2.45208
	Yulin	2019	16.3722	19.7472	8.81341	48659	16.0671	35938.1	439.731	18.0117	0.696336	16.1266	23.6397	15.289	2587	18.7164	2.76238
	Yulin	2020	22.2248	19.2025	9.12233	52974.2	18.5751	40422.4	484.532	21.1803	0.66997	18.8779	25.7433	16.0614	2578	21.0709	2.75858
	Yulin	2021	22.9481	23.3085	12.8678	52974	23.1775	44107.1	512.828	22.1695	0.612845	24.3341	28.4983	19.1007	1778	21.1318	3.20869
	Yulin	2022	20.8501	19.6733	11.1703	46440	17.8099	38773.7	551.217	17.6952	0.67019	21.1182	25.0572	15.7188	1735	21.2136	2.69897
	Ankang	2013	13.5064	15.2465	8.58017	43367	13.934	30514.8	156.617	16.1306	0.745372	15.5779	18.3641	13.2934	2815	14.0886	2.09944
	Ankang	2014	16.1217	15.6151	9.86171	44212	14.7202	31162.7	163.749	16.2064	0.749835	16.8968	18.5051	10.8036	2723	16.8303	2.16455
	Ankang	2015	14.7358	17.3007	8.01054	44238	14.9239	32360.8	169.552	17.2722	0.731673	17.2611	18.3252	13.8983	2570	14.6692	2.44634
	Ankang	2016	18.5844	18.4187	7.63179	61251	16.3031	34529.5	177.061	17.4	0.700768	18.0656	21.7304	14.622	2562	18.0466	2.47738
	Ankang	2017	19.8137	19.1069	11.3912	62094	19.3817	39895.9	184.86	20.4527	0.670133	18.2152	22.7211	16.2608	2460	18.1786	2.88119
	Ankang	2018	19.6285	18.3552	9.15138	59151	18.6754	37476	222.935	17.5546	0.672206	18.0821	22.3548	15.6636	2252	17.1724	2.8028
	Ankang	2019	19.3776	19.2556	9.75264	53998	18.1252	36990.1	247.859	17.4295	0.683752	19.8566	21.7953	15.087	2094	19.2703	2.61209
	Ankang	2020	21.3885	20.3907	12.4437	51432.3	19.9381	40080.9	282.082	20.4423	0.686115	20.9341	22.9336	15.7905	2054	20.6429	2.76442
	Ankang	2021	18.0003	18.8154	12.0496	51432	17.9295	40237.1	295.068	18.0043	0.664086	20.8401	26.6577	16.4805	1685	21.4896	2.8393
	Ankang	2022	23.3982	21.017	13.0838	48140	20.3044	44762.3	310.457	21.1282	0.612741	21.6556	27.1489	15.9511	1498	20.3586	3.24231
	Shangluo	2013	14.291	14.6328	7.94256	24800	15.2659	32299.2	156.016	15.4018	0.734994	15.6767	18.7625	13.2307	3400	16.1967	2.28314
	Shangluo	2014	17.1367	14.6734	7.4276	21700	16.2781	32805.5	165.919	18.0364	0.744691	15.4997	20.9112	11.2865	3363	14.7952	2.43375
	Shangluo	2015	15.8855	15.8602	11.5648	21700	17.3619	35955.6	168.245	16.4433	0.704731	18.2131	22.2772	12.9505	3292	15.994	2.68109
	Shangluo	2016	15.1428	14.519	8.98188	39151	15.6992	32816.4	178.066	17.9569	0.733894	17.9605	19.6457	13.4591	3264	17.7638	2.35792
	Shangluo	2017	17.4697	17.8718	9.80019	30844	17.7622	33705.3	181.144	15.3447	0.729231	17.3803	21.2078	13.0263	3144	18.1377	2.59179
	Shangluo	2018	16.8635	18.6376	9.74829	29667	17.6057	34317.5	175.352	17.3266	0.715589	18.7042	20.8046	15.0502	2685	16.5654	2.47909
	Shangluo	2019	19.8045	17.8916	10.7267	34533	18.9396	38299.6	193.07	18.6881	0.681762	20.3588	25.0676	14.9844	2585	19.1843	2.91345
	Shangluo	2020	17.4804	20.5989	10.2027	32902.4	18.8121	39349.6	215.073	18.2705	0.668552	18.7452	22.9998	15.7683	2448	21.167	2.86549
	Shangluo	2021	22.1402	21.5331	11.903	32902	19.4825	40352.9	222.267	18.8678	0.67679	20.5545	24.1353	17.6883	2176	21.4873	2.80384
	Shangluo	2022	19.0336	20.4489	12.1166	45586.7	20.2245	40216	234.732	20.5162	0.676633	18.2808	24.4045	14.5558	1090	18.5898	2.79893
