# Supplementary material for: Spatiotemporal variation in the interactions between rural tourism and rural settlements in Shanxi and Shaanxi Provinces, China
Source: PLoS One. 2025 Apr 16;20(4):e0318625. doi: 10.1371/journal.pone.0318625 (PMC12002545; doi:10.1371/journal.pone.0318625)
Supplement: S2 File — (XLSX) [file pone.0318625.s002.xlsx]

## Sheet: Rural Tourism
Province	X1	X2	X3	X4	X5	X6	X7	X8	X9	X10	X11
Shanxi（Weight）	0.0577504	0.0631572	0.0172272	0.139227	0.0536614	0.049968	0.194419	0.0476115	0.138683	0.0799261	0.15837
Shaanxi（Weight）	0.0755877	0.107846	0.0251605	0.131264	0.0458373	0.0465315	0.0842634	0.0327998	0.155583	0.158512	0.136615

## Sheet: Rural Settlements
Province	Y1	Y2	Y3	Y4	Y5	Y6	Y7	Y8	Y9	Y10	Y11	Y12	Y13	Y14	Y15
Shanxi（Weight）	0.0468156	0.0464866	0.0557117	0.257232	0.0422627	0.0554085	0.110242	0.044223	0.0372723	0.0460843	0.0439451	0.036289	0.0775225	0.0445086	0.055996
Shaanxi（Weight）	0.0491303	0.0664823	0.0697316	0.103822	0.0486596	0.0680903	0.0930444	0.06968	0.0409509	0.0635318	0.0820208	0.0631019	0.0719381	0.0539406	0.0558754
