# Supplementary material for: Spatiotemporal variation in the interactions between rural tourism and rural settlements in Shanxi and Shaanxi Provinces, China
Source: PLoS One. 2025 Apr 16;20(4):e0318625. doi: 10.1371/journal.pone.0318625 (PMC12002545; doi:10.1371/journal.pone.0318625)
Supplement: S3 File — (XLSX) [file pone.0318625.s003.xlsx]

## Sheet: Comprehensive Development Index
Province	Region	Year	Rural Tourism	Rural Settlements
Shanxi	Taiyuan	2013	0.416504	0.137245
	Taiyuan	2014	0.422838	0.104295
	Taiyuan	2015	0.519104	0.309565
	Taiyuan	2016	0.57263	0.320203
	Taiyuan	2017	0.610224	0.271887
	Taiyuan	2018	0.587774	0.173983
	Taiyuan	2019	0.660453	0.410379
	Taiyuan	2020	0.586492	0.467808
	Taiyuan	2021	0.636439	0.457958
	Taiyuan	2022	0.647633	0.356542
	Datong	2013	0.117283	0.195205
	Datong	2014	0.135552	0.184249
	Datong	2015	0.165548	0.332621
	Datong	2016	0.171158	0.194662
	Datong	2017	0.196238	0.272487
	Datong	2018	0.207069	0.214851
	Datong	2019	0.251963	0.350623
	Datong	2020	0.201532	0.2542
	Datong	2021	0.214594	0.292321
	Datong	2022	0.21199	0.352169
	Yangquan	2013	0.0664181	0.269951
	Yangquan	2014	0.057767	0.163485
	Yangquan	2015	0.0684819	0.152895
	Yangquan	2016	0.111822	0.355479
	Yangquan	2017	0.117422	0.297292
	Yangquan	2018	0.116707	0.188649
	Yangquan	2019	0.165829	0.298105
	Yangquan	2020	0.133836	0.292878
	Yangquan	2021	0.124607	0.229356
	Yangquan	2022	0.115883	0.245889
	Changzhi	2013	0.164963	0.337144
	Changzhi	2014	0.182672	0.332569
	Changzhi	2015	0.175284	0.233936
	Changzhi	2016	0.218032	0.254952
	Changzhi	2017	0.237244	0.411436
	Changzhi	2018	0.27269	0.474693
	Changzhi	2019	0.317529	0.25557
	Changzhi	2020	0.295428	0.365121
	Changzhi	2021	0.305926	0.294547
	Changzhi	2022	0.313122	0.412112
	Jincheng	2013	0.09794	0.293913
	Jincheng	2014	0.103926	0.217318
	Jincheng	2015	0.131475	0.342306
	Jincheng	2016	0.170707	0.223268
	Jincheng	2017	0.196659	0.284127
	Jincheng	2018	0.221393	0.285018
	Jincheng	2019	0.32926	0.275855
	Jincheng	2020	0.313854	0.466237
	Jincheng	2021	0.340589	0.418889
	Jincheng	2022	0.327355	0.474565
	Shuozhou	2013	0.0373952	0.113101
	Shuozhou	2014	0.0600616	0.221692
	Shuozhou	2015	0.0524843	0.125896
	Shuozhou	2016	0.0895268	0.344704
	Shuozhou	2017	0.0857554	0.242658
	Shuozhou	2018	0.11035	0.356243
	Shuozhou	2019	0.125011	0.567774
	Shuozhou	2020	0.103922	0.278558
	Shuozhou	2021	0.131887	0.477488
	Shuozhou	2022	0.117569	0.434525
	Jinzhong	2013	0.157539	0.353998
	Jinzhong	2014	0.159839	0.218308
	Jinzhong	2015	0.183109	0.256863
	Jinzhong	2016	0.228234	0.30785
	Jinzhong	2017	0.260504	0.286874
	Jinzhong	2018	0.2929	0.256312
	Jinzhong	2019	0.397583	0.314931
	Jinzhong	2020	0.32741	0.351179
	Jinzhong	2021	0.339088	0.517626
	Jinzhong	2022	0.336038	0.460291
	Yuncheng	2013	0.157951	0.238345
	Yuncheng	2014	0.194358	0.437641
	Yuncheng	2015	0.213023	0.441876
	Yuncheng	2016	0.213112	0.27678
	Yuncheng	2017	0.260557	0.450641
	Yuncheng	2018	0.273556	0.42445
	Yuncheng	2019	0.33921	0.508302
	Yuncheng	2020	0.293348	0.546223
	Yuncheng	2021	0.287882	0.380082
	Yuncheng	2022	0.328061	0.568693
	Xinzhou	2013	0.149487	0.26425
	Xinzhou	2014	0.165052	0.19307
	Xinzhou	2015	0.183202	0.261808
	Xinzhou	2016	0.181658	0.430553
	Xinzhou	2017	0.183099	0.287028
	Xinzhou	2018	0.173839	0.246932
	Xinzhou	2019	0.212816	0.492418
	Xinzhou	2020	0.171146	0.32742
	Xinzhou	2021	0.217207	0.488911
	Xinzhou	2022	0.210729	0.529895
	Linfen	2013	0.168277	0.357484
	Linfen	2014	0.171975	0.280268
	Linfen	2015	0.206296	0.364844
	Linfen	2016	0.214868	0.29908
	Linfen	2017	0.239854	0.265908
	Linfen	2018	0.244653	0.333833
	Linfen	2019	0.324257	0.380032
	Linfen	2020	0.307563	0.350868
	Linfen	2021	0.349147	0.515793
	Linfen	2022	0.334807	0.316925
	Lvliang	2013	0.119606	0.291871
	Lvliang	2014	0.144161	0.35837
	Lvliang	2015	0.144485	0.306843
	Lvliang	2016	0.173255	0.392601
	Lvliang	2017	0.211024	0.440901
	Lvliang	2018	0.227735	0.495724
	Lvliang	2019	0.243537	0.338195
	Lvliang	2020	0.241776	0.43796
	Lvliang	2021	0.251683	0.343852
	Lvliang	2022	0.251298	0.507244
Shaanxi	Xi'an	2013	0.567989	0.231814
	Tongchuan	2014	0.601198	0.372979
	Baoji	2015	0.626163	0.396584
	Xianyang	2016	0.670969	0.468167
	Weinan	2017	0.693789	0.425545
	Yan'an	2018	0.647485	0.464936
	Hanzhong	2019	0.69311	0.362586
	Yulin	2020	0.628713	0.575607
	Ankang	2021	0.706309	0.505641
	Shangluo	2022	0.734703	0.573505
	Tongchuan	2013	0.0132638	0.195161
	Tongchuan	2014	0.0197362	0.171146
	Tongchuan	2015	0.0251313	0.3711
	Tongchuan	2016	0.0302333	0.251809
	Tongchuan	2017	0.0398187	0.362674
	Tongchuan	2018	0.0310354	0.394477
	Tongchuan	2019	0.0597456	0.311431
	Tongchuan	2020	0.0600239	0.461656
	Tongchuan	2021	0.0668567	0.403374
	Tongchuan	2022	0.0719232	0.470661
	Baoji	2013	0.130687	0.263299
	Baoji	2014	0.151294	0.374091
	Baoji	2015	0.166475	0.294613
	Baoji	2016	0.169595	0.376456
	Baoji	2017	0.206687	0.372293
	Baoji	2018	0.182734	0.364538
	Baoji	2019	0.290676	0.531918
	Baoji	2020	0.280796	0.478992
	Baoji	2021	0.280488	0.484136
	Baoji	2022	0.285164	0.525989
	Xianyang	2013	0.139957	0.249892
	Xianyang	2014	0.147992	0.443404
	Xianyang	2015	0.165108	0.314305
	Xianyang	2016	0.187803	0.393227
	Xianyang	2017	0.174266	0.484325
	Xianyang	2018	0.175409	0.409573
	Xianyang	2019	0.243668	0.589806
	Xianyang	2020	0.249004	0.725451
	Xianyang	2021	0.278659	0.556708
	Xianyang	2022	0.263637	0.492933
	Weinan	2013	0.159902	0.359503
	Weinan	2014	0.172089	0.318822
	Weinan	2015	0.164816	0.454858
	Weinan	2016	0.202502	0.55054
	Weinan	2017	0.221115	0.397232
	Weinan	2018	0.219029	0.487393
	Weinan	2019	0.337295	0.450679
	Weinan	2020	0.338625	0.559183
	Weinan	2021	0.35102	0.696952
	Weinan	2022	0.317905	0.680934
	Yan'an	2013	0.0975488	0.319553
	Yan'an	2014	0.101265	0.437951
	Yan'an	2015	0.113753	0.466354
	Yan'an	2016	0.127898	0.466815
	Yan'an	2017	0.154147	0.446897
	Yan'an	2018	0.139317	0.471337
	Yan'an	2019	0.211873	0.407816
	Yan'an	2020	0.205561	0.622315
	Yan'an	2021	0.209608	0.548737
	Yan'an	2022	0.1957	0.798784
	Hanzhong	2013	0.0864692	0.220714
	Hanzhong	2014	0.0900907	0.262206
	Hanzhong	2015	0.102169	0.327651
	Hanzhong	2016	0.117599	0.445524
	Hanzhong	2017	0.139247	0.482373
	Hanzhong	2018	0.131802	0.558837
	Hanzhong	2019	0.182647	0.387575
	Hanzhong	2020	0.186673	0.460222
	Hanzhong	2021	0.199991	0.536746
	Hanzhong	2022	0.197907	0.683824
	Yulin	2013	0.113058	0.444312
	Yulin	2014	0.13415	0.368637
	Yulin	2015	0.14467	0.3863
	Yulin	2016	0.169034	0.482825
	Yulin	2017	0.178764	0.566851
	Yulin	2018	0.179772	0.387937
	Yulin	2019	0.236375	0.429485
	Yulin	2020	0.242858	0.567945
	Yulin	2021	0.243183	0.76569
	Yulin	2022	0.256082	0.549735
	Ankang	2013	0.089629	0.196682
	Ankang	2014	0.0946695	0.245323
	Ankang	2015	0.0929988	0.258485
	Ankang	2016	0.116856	0.367228
	Ankang	2017	0.139818	0.514135
	Ankang	2018	0.132109	0.429341
	Ankang	2019	0.193559	0.43961
	Ankang	2020	0.199629	0.569386
	Ankang	2021	0.219002	0.5457
	Ankang	2022	0.222809	0.648518
	Shangluo	2013	0.0567316	0.201969
	Shangluo	2014	0.0672718	0.234934
	Shangluo	2015	0.0735813	0.341762
	Shangluo	2016	0.0853047	0.293562
	Shangluo	2017	0.107026	0.337665
	Shangluo	2018	0.0999651	0.349655
	Shangluo	2019	0.127005	0.479206
	Shangluo	2020	0.141697	0.462346
	Shangluo	2021	0.148755	0.558554
	Shangluo	2022	0.155352	0.504123

## Sheet: T
Province	Region	Year	comprehensive coordination index (T)
Shanxi	Taiyuan	2013	0.276875
	Taiyuan	2014	0.263567
	Taiyuan	2015	0.414335
	Taiyuan	2016	0.446417
	Taiyuan	2017	0.441055
	Taiyuan	2018	0.380878
	Taiyuan	2019	0.535416
	Taiyuan	2020	0.52715
	Taiyuan	2021	0.547198
	Taiyuan	2022	0.502087
	Datong	2013	0.156244
	Datong	2014	0.1599
	Datong	2015	0.249084
	Datong	2016	0.18291
	Datong	2017	0.234362
	Datong	2018	0.21096
	Datong	2019	0.301293
	Datong	2020	0.227866
	Datong	2021	0.253458
	Datong	2022	0.28208
	Yangquan	2013	0.168184
	Yangquan	2014	0.110626
	Yangquan	2015	0.110688
	Yangquan	2016	0.23365
	Yangquan	2017	0.207357
	Yangquan	2018	0.152678
	Yangquan	2019	0.231967
	Yangquan	2020	0.213357
	Yangquan	2021	0.176982
	Yangquan	2022	0.180886
	Changzhi	2013	0.251053
	Changzhi	2014	0.25762
	Changzhi	2015	0.20461
	Changzhi	2016	0.236492
	Changzhi	2017	0.32434
	Changzhi	2018	0.373692
	Changzhi	2019	0.28655
	Changzhi	2020	0.330275
	Changzhi	2021	0.300236
	Changzhi	2022	0.362617
	Jincheng	2013	0.195927
	Jincheng	2014	0.160622
	Jincheng	2015	0.236891
	Jincheng	2016	0.196987
	Jincheng	2017	0.240393
	Jincheng	2018	0.253206
	Jincheng	2019	0.302558
	Jincheng	2020	0.390046
	Jincheng	2021	0.379739
	Jincheng	2022	0.40096
	Shuozhou	2013	0.0752483
	Shuozhou	2014	0.140877
	Shuozhou	2015	0.0891901
	Shuozhou	2016	0.217115
	Shuozhou	2017	0.164207
	Shuozhou	2018	0.233296
	Shuozhou	2019	0.346392
	Shuozhou	2020	0.19124
	Shuozhou	2021	0.304688
	Shuozhou	2022	0.276047
	Jinzhong	2013	0.255768
	Jinzhong	2014	0.189073
	Jinzhong	2015	0.219986
	Jinzhong	2016	0.268042
	Jinzhong	2017	0.273689
	Jinzhong	2018	0.274606
	Jinzhong	2019	0.356257
	Jinzhong	2020	0.339295
	Jinzhong	2021	0.428357
	Jinzhong	2022	0.398164
	Yuncheng	2013	0.198148
	Yuncheng	2014	0.316
	Yuncheng	2015	0.327449
	Yuncheng	2016	0.244946
	Yuncheng	2017	0.355599
	Yuncheng	2018	0.349003
	Yuncheng	2019	0.423756
	Yuncheng	2020	0.419785
	Yuncheng	2021	0.333982
	Yuncheng	2022	0.448377
	Xinzhou	2013	0.206868
	Xinzhou	2014	0.179061
	Xinzhou	2015	0.222505
	Xinzhou	2016	0.306105
	Xinzhou	2017	0.235063
	Xinzhou	2018	0.210386
	Xinzhou	2019	0.352617
	Xinzhou	2020	0.249283
	Xinzhou	2021	0.353059
	Xinzhou	2022	0.370312
	Linfen	2013	0.262881
	Linfen	2014	0.226121
	Linfen	2015	0.28557
	Linfen	2016	0.256974
	Linfen	2017	0.252881
	Linfen	2018	0.289243
	Linfen	2019	0.352145
	Linfen	2020	0.329216
	Linfen	2021	0.43247
	Linfen	2022	0.325866
	Lvliang	2013	0.205738
	Lvliang	2014	0.251266
	Lvliang	2015	0.225664
	Lvliang	2016	0.282928
	Lvliang	2017	0.325962
	Lvliang	2018	0.361729
	Lvliang	2019	0.290866
	Lvliang	2020	0.339868
	Lvliang	2021	0.297767
	Lvliang	2022	0.379271
Shaanxi	Xi'an	2013	0.399902
	Tongchuan	2014	0.487088
	Baoji	2015	0.511374
	Xianyang	2016	0.569568
	Weinan	2017	0.559667
	Yan'an	2018	0.55621
	Hanzhong	2019	0.527848
	Yulin	2020	0.60216
	Ankang	2021	0.605975
	Shangluo	2022	0.654104
	Tongchuan	2013	0.104213
	Tongchuan	2014	0.0954409
	Tongchuan	2015	0.198116
	Tongchuan	2016	0.141021
	Tongchuan	2017	0.201246
	Tongchuan	2018	0.212756
	Tongchuan	2019	0.185588
	Tongchuan	2020	0.26084
	Tongchuan	2021	0.235115
	Tongchuan	2022	0.271292
	Baoji	2013	0.196993
	Baoji	2014	0.262692
	Baoji	2015	0.230544
	Baoji	2016	0.273026
	Baoji	2017	0.28949
	Baoji	2018	0.273636
	Baoji	2019	0.411297
	Baoji	2020	0.379894
	Baoji	2021	0.382312
	Baoji	2022	0.405577
	Xianyang	2013	0.194924
	Xianyang	2014	0.295698
	Xianyang	2015	0.239707
	Xianyang	2016	0.290515
	Xianyang	2017	0.329296
	Xianyang	2018	0.292491
	Xianyang	2019	0.416737
	Xianyang	2020	0.487227
	Xianyang	2021	0.417683
	Xianyang	2022	0.378285
	Weinan	2013	0.259703
	Weinan	2014	0.245455
	Weinan	2015	0.309837
	Weinan	2016	0.376521
	Weinan	2017	0.309173
	Weinan	2018	0.353211
	Weinan	2019	0.393987
	Weinan	2020	0.448904
	Weinan	2021	0.523986
	Weinan	2022	0.499419
	Yan'an	2013	0.208551
	Yan'an	2014	0.269608
	Yan'an	2015	0.290053
	Yan'an	2016	0.297356
	Yan'an	2017	0.300522
	Yan'an	2018	0.305327
	Yan'an	2019	0.309844
	Yan'an	2020	0.413938
	Yan'an	2021	0.379172
	Yan'an	2022	0.497242
	Hanzhong	2013	0.153592
	Hanzhong	2014	0.176148
	Hanzhong	2015	0.21491
	Hanzhong	2016	0.281562
	Hanzhong	2017	0.31081
	Hanzhong	2018	0.345319
	Hanzhong	2019	0.285111
	Hanzhong	2020	0.323447
	Hanzhong	2021	0.368368
	Hanzhong	2022	0.440866
	Yulin	2013	0.278685
	Yulin	2014	0.251394
	Yulin	2015	0.265485
	Yulin	2016	0.325929
	Yulin	2017	0.372808
	Yulin	2018	0.283855
	Yulin	2019	0.33293
	Yulin	2020	0.405401
	Yulin	2021	0.504437
	Yulin	2022	0.402909
	Ankang	2013	0.143155
	Ankang	2014	0.169996
	Ankang	2015	0.175742
	Ankang	2016	0.242042
	Ankang	2017	0.326976
	Ankang	2018	0.280725
	Ankang	2019	0.316584
	Ankang	2020	0.384507
	Ankang	2021	0.382351
	Ankang	2022	0.435664
	Shangluo	2013	0.12935
	Shangluo	2014	0.151103
	Shangluo	2015	0.207671
	Shangluo	2016	0.189433
	Shangluo	2017	0.222345
	Shangluo	2018	0.22481
	Shangluo	2019	0.303106
	Shangluo	2020	0.302022
	Shangluo	2021	0.353654
	Shangluo	2022	0.329738

## Sheet: C
Province	Region	Year	coupling degree (C)
Shanxi	Taiyuan	2013	0.863526
	Taiyuan	2014	0.796763
	Taiyuan	2015	0.967502
	Taiyuan	2016	0.959201
	Taiyuan	2017	0.923518
	Taiyuan	2018	0.839599
	Taiyuan	2019	0.972349
	Taiyuan	2020	0.993644
	Taiyuan	2021	0.986612
	Taiyuan	2022	0.957063
	Datong	2013	0.968411
	Datong	2014	0.988338
	Datong	2015	0.942085
	Datong	2016	0.997934
	Datong	2017	0.98668
	Datong	2018	0.99983
	Datong	2019	0.986506
	Datong	2020	0.993299
	Datong	2021	0.988175
	Datong	2022	0.968639
	Yangquan	2013	0.796159
	Yangquan	2014	0.87846
	Yangquan	2015	0.924447
	Yangquan	2016	0.853304
	Yangquan	2017	0.901047
	Yangquan	2018	0.971851
	Yangquan	2019	0.958492
	Yangquan	2020	0.927947
	Yangquan	2021	0.955209
	Yangquan	2022	0.9332
	Changzhi	2013	0.939366
	Changzhi	2014	0.956745
	Changzhi	2015	0.989675
	Changzhi	2016	0.996949
	Changzhi	2017	0.96327
	Changzhi	2018	0.962781
	Changzhi	2019	0.994139
	Changzhi	2020	0.994419
	Changzhi	2021	0.99982
	Changzhi	2022	0.990641
	Jincheng	2013	0.865957
	Jincheng	2014	0.935632
	Jincheng	2015	0.895532
	Jincheng	2016	0.991061
	Jincheng	2017	0.983312
	Jincheng	2018	0.992076
	Jincheng	2019	0.996098
	Jincheng	2020	0.980736
	Jincheng	2021	0.994671
	Jincheng	2022	0.983006
	Shuozhou	2013	0.864262
	Shuozhou	2014	0.819094
	Shuozhou	2015	0.911389
	Shuozhou	2016	0.809113
	Shuozhou	2017	0.87849
	Shuozhou	2018	0.849868
	Shuozhou	2019	0.769119
	Shuozhou	2020	0.889677
	Shuozhou	2021	0.823621
	Shuozhou	2022	0.818787
	Jinzhong	2013	0.92331
	Jinzhong	2014	0.987974
	Jinzhong	2015	0.985849
	Jinzhong	2016	0.98891
	Jinzhong	2017	0.998839
	Jinzhong	2018	0.997778
	Jinzhong	2019	0.993249
	Jinzhong	2020	0.999386
	Jinzhong	2021	0.978044
	Jinzhong	2022	0.987752
	Yuncheng	2013	0.979207
	Yuncheng	2014	0.922941
	Yuncheng	2015	0.936956
	Yuncheng	2016	0.991519
	Yuncheng	2017	0.963621
	Yuncheng	2018	0.976354
	Yuncheng	2019	0.979895
	Yuncheng	2020	0.953562
	Yuncheng	2021	0.990428
	Yuncheng	2022	0.963325
	Xinzhou	2013	0.96076
	Xinzhou	2014	0.996935
	Xinzhou	2015	0.984276
	Xinzhou	2016	0.913628
	Xinzhou	2017	0.975259
	Xinzhou	2018	0.984797
	Xinzhou	2019	0.918049
	Xinzhou	2020	0.949606
	Xinzhou	2021	0.923006
	Xinzhou	2022	0.902379
	Linfen	2013	0.933002
	Linfen	2014	0.970907
	Linfen	2015	0.960697
	Linfen	2016	0.986485
	Linfen	2017	0.998672
	Linfen	2018	0.988046
	Linfen	2019	0.996859
	Linfen	2020	0.997835
	Linfen	2021	0.981264
	Linfen	2022	0.999624
	Lvliang	2013	0.908147
	Lvliang	2014	0.904601
	Lvliang	2015	0.933055
	Lvliang	2016	0.921813
	Lvliang	2017	0.935769
	Lvliang	2018	0.928861
	Lvliang	2019	0.986673
	Lvliang	2020	0.957444
	Lvliang	2021	0.987951
	Lvliang	2022	0.941355
Shaanxi	Xi'an	2013	0.907375
	Tongchuan	2014	0.972172
	Baoji	2015	0.97448
	Xianyang	2016	0.984025
	Weinan	2017	0.97086
	Yan'an	2018	0.986444
	Hanzhong	2019	0.949725
	Yulin	2020	0.999027
	Ankang	2021	0.986197
	Shangluo	2022	0.992379
	Tongchuan	2013	0.488215
	Tongchuan	2014	0.608948
	Tongchuan	2015	0.487454
	Tongchuan	2016	0.618719
	Tongchuan	2017	0.597136
	Tongchuan	2018	0.520065
	Tongchuan	2019	0.734994
	Tongchuan	2020	0.638186
	Tongchuan	2021	0.698466
	Tongchuan	2022	0.67819
	Baoji	2013	0.941651
	Baoji	2014	0.905632
	Baoji	2015	0.960609
	Baoji	2016	0.925466
	Baoji	2017	0.958221
	Baoji	2018	0.943209
	Baoji	2019	0.956029
	Baoji	2020	0.965377
	Baoji	2021	0.96388
	Baoji	2022	0.954911
	Xianyang	2013	0.959416
	Xianyang	2014	0.866305
	Xianyang	2015	0.950342
	Xianyang	2016	0.935415
	Xianyang	2017	0.882245
	Xianyang	2018	0.916388
	Xianyang	2019	0.909687
	Xianyang	2020	0.872319
	Xianyang	2021	0.942981
	Xianyang	2022	0.952967
	Weinan	2013	0.923213
	Weinan	2014	0.954285
	Weinan	2015	0.883699
	Weinan	2016	0.886788
	Weinan	2017	0.958581
	Weinan	2018	0.925031
	Weinan	2019	0.989593
	Weinan	2020	0.969355
	Weinan	2021	0.943947
	Weinan	2022	0.931613
	Yan'an	2013	0.846585
	Yan'an	2014	0.781105
	Yan'an	2015	0.794074
	Yan'an	2016	0.821725
	Yan'an	2017	0.873364
	Yan'an	2018	0.839272
	Yan'an	2019	0.948694
	Yan'an	2020	0.864052
	Yan'an	2021	0.894436
	Yan'an	2022	0.795138
	Hanzhong	2013	0.899452
	Hanzhong	2014	0.872535
	Hanzhong	2015	0.85135
	Hanzhong	2016	0.812951
	Hanzhong	2017	0.833853
	Hanzhong	2018	0.785927
	Hanzhong	2019	0.93319
	Hanzhong	2020	0.906193
	Hanzhong	2021	0.88942
	Hanzhong	2022	0.834443
	Yulin	2013	0.804232
	Yulin	2014	0.884588
	Yulin	2015	0.890455
	Yulin	2016	0.876513
	Yulin	2017	0.853867
	Yulin	2018	0.930349
	Yulin	2019	0.957022
	Yulin	2020	0.916102
	Yulin	2021	0.855434
	Yulin	2022	0.931236
	Ankang	2013	0.927467
	Ankang	2014	0.896468
	Ankang	2015	0.882228
	Ankang	2016	0.855861
	Ankang	2017	0.819981
	Ankang	2018	0.848371
	Ankang	2019	0.921405
	Ankang	2020	0.87682
	Ankang	2021	0.904146
	Ankang	2022	0.872522
	Shangluo	2013	0.827537
	Shangluo	2014	0.831987
	Shangluo	2015	0.763604
	Shangluo	2016	0.835372
	Shangluo	2017	0.854986
	Shangluo	2018	0.831627
	Shangluo	2019	0.813913
	Shangluo	2020	0.847474
	Shangluo	2021	0.815059
	Shangluo	2022	0.848708

## Sheet: D
Province	Region	Year	coordinating degree (D)
Shanxi	Taiyuan	2013	0.488967
	Taiyuan	2014	0.458258
	Taiyuan	2015	0.633143
	Taiyuan	2016	0.654372
	Taiyuan	2017	0.638218
	Taiyuan	2018	0.565495
	Taiyuan	2019	0.721534
	Taiyuan	2020	0.72374
	Taiyuan	2021	0.73476
	Taiyuan	2022	0.693202
	Datong	2013	0.388984
	Datong	2014	0.397537
	Datong	2015	0.484415
	Datong	2016	0.427238
	Datong	2017	0.480875
	Datong	2018	0.459265
	Datong	2019	0.545185
	Datong	2020	0.475751
	Datong	2021	0.50046
	Datong	2022	0.522717
	Yangquan	2013	0.365926
	Yangquan	2014	0.311738
	Yangquan	2015	0.319884
	Yangquan	2016	0.446514
	Yangquan	2017	0.432248
	Yangquan	2018	0.385201
	Yangquan	2019	0.471528
	Yangquan	2020	0.444954
	Yangquan	2021	0.411162
	Yangquan	2022	0.410856
	Changzhi	2013	0.485624
	Changzhi	2014	0.496465
	Changzhi	2015	0.449997
	Changzhi	2016	0.485562
	Changzhi	2017	0.558952
	Changzhi	2018	0.599819
	Changzhi	2019	0.533732
	Changzhi	2020	0.573089
	Changzhi	2021	0.547889
	Changzhi	2022	0.599352
	Jincheng	2013	0.411903
	Jincheng	2014	0.387664
	Jincheng	2015	0.46059
	Jincheng	2016	0.441844
	Jincheng	2017	0.486191
	Jincheng	2018	0.501198
	Jincheng	2019	0.548978
	Jincheng	2020	0.618492
	Jincheng	2021	0.614585
	Jincheng	2022	0.627811
	Shuozhou	2013	0.255018
	Shuozhou	2014	0.339693
	Shuozhou	2015	0.285108
	Shuozhou	2016	0.419131
	Shuozhou	2017	0.379808
	Shuozhou	2018	0.445276
	Shuozhou	2019	0.516156
	Shuozhou	2020	0.412482
	Shuozhou	2021	0.500946
	Shuozhou	2022	0.475419
	Jinzhong	2013	0.485956
	Jinzhong	2014	0.432203
	Jinzhong	2015	0.465697
	Jinzhong	2016	0.514849
	Jinzhong	2017	0.522849
	Jinzhong	2018	0.523446
	Jinzhong	2019	0.594854
	Jinzhong	2020	0.582311
	Jinzhong	2021	0.647265
	Jinzhong	2022	0.627126
	Yuncheng	2013	0.440486
	Yuncheng	2014	0.540045
	Yuncheng	2015	0.5539
	Yuncheng	2016	0.492817
	Yuncheng	2017	0.585374
	Yuncheng	2018	0.583738
	Yuncheng	2019	0.644388
	Yuncheng	2020	0.632686
	Yuncheng	2021	0.575139
	Yuncheng	2022	0.657216
	Xinzhou	2013	0.445815
	Xinzhou	2014	0.422507
	Xinzhou	2015	0.467981
	Xinzhou	2016	0.528835
	Xinzhou	2017	0.478798
	Xinzhou	2018	0.455178
	Xinzhou	2019	0.568964
	Xinzhou	2020	0.48654
	Xinzhou	2021	0.570855
	Xinzhou	2022	0.578067
	Linfen	2013	0.495246
	Linfen	2014	0.468554
	Linfen	2015	0.523781
	Linfen	2016	0.503488
	Linfen	2017	0.502539
	Linfen	2018	0.534589
	Linfen	2019	0.592485
	Linfen	2020	0.573152
	Linfen	2021	0.651435
	Linfen	2022	0.570739
	Lvliang	2013	0.432251
	Lvliang	2014	0.476755
	Lvliang	2015	0.458865
	Lvliang	2016	0.510692
	Lvliang	2017	0.552291
	Lvliang	2018	0.579652
	Lvliang	2019	0.535714
	Lvliang	2020	0.570442
	Lvliang	2021	0.542383
	Lvliang	2022	0.597519
Shaanxi	Xi'an	2013	0.602379
	Tongchuan	2014	0.688138
	Baoji	2015	0.70592
	Xianyang	2016	0.748645
	Weinan	2017	0.737128
	Yan'an	2018	0.740723
	Hanzhong	2019	0.708033
	Yulin	2020	0.775612
	Ankang	2021	0.773053
	Shangluo	2022	0.805679
	Tongchuan	2013	0.225562
	Tongchuan	2014	0.241078
	Tongchuan	2015	0.310761
	Tongchuan	2016	0.295386
	Tongchuan	2017	0.346658
	Tongchuan	2018	0.332637
	Tongchuan	2019	0.369332
	Tongchuan	2020	0.408
	Tongchuan	2021	0.405241
	Tongchuan	2022	0.428938
	Baoji	2013	0.430696
	Baoji	2014	0.487753
	Baoji	2015	0.470598
	Baoji	2016	0.502669
	Baoji	2017	0.526683
	Baoji	2018	0.508031
	Baoji	2019	0.627066
	Baoji	2020	0.605592
	Baoji	2021	0.607044
	Baoji	2022	0.622326
	Xianyang	2013	0.432451
	Xianyang	2014	0.506127
	Xianyang	2015	0.477287
	Xianyang	2016	0.521298
	Xianyang	2017	0.538998
	Xianyang	2018	0.517721
	Xianyang	2019	0.615711
	Xianyang	2020	0.651934
	Xianyang	2021	0.627589
	Xianyang	2022	0.600411
	Weinan	2013	0.489654
	Weinan	2014	0.483977
	Weinan	2015	0.523262
	Weinan	2016	0.577836
	Weinan	2017	0.544396
	Weinan	2018	0.571604
	Weinan	2019	0.624409
	Weinan	2020	0.659657
	Weinan	2021	0.703289
	Weinan	2022	0.682104
	Yan'an	2013	0.420186
	Yan'an	2014	0.458903
	Yan'an	2015	0.479921
	Yan'an	2016	0.494313
	Yan'an	2017	0.512314
	Yan'an	2018	0.506214
	Yan'an	2019	0.542169
	Yan'an	2020	0.59805
	Yan'an	2021	0.582362
	Yan'an	2022	0.628789
	Hanzhong	2013	0.371683
	Hanzhong	2014	0.39204
	Hanzhong	2015	0.427743
	Hanzhong	2016	0.478431
	Hanzhong	2017	0.509087
	Hanzhong	2018	0.520957
	Hanzhong	2019	0.515813
	Hanzhong	2020	0.541392
	Hanzhong	2021	0.572393
	Hanzhong	2022	0.606529
	Yulin	2013	0.473421
	Yulin	2014	0.471572
	Yulin	2015	0.486213
	Yulin	2016	0.534492
	Yulin	2017	0.564206
	Yulin	2018	0.513891
	Yulin	2019	0.564466
	Yulin	2020	0.609417
	Yulin	2021	0.656896
	Yulin	2022	0.612538
	Ankang	2013	0.364379
	Ankang	2014	0.39038
	Ankang	2015	0.393757
	Ankang	2016	0.455142
	Ankang	2017	0.517797
	Ankang	2018	0.488015
	Ankang	2019	0.540095
	Ankang	2020	0.580641
	Ankang	2021	0.587964
	Ankang	2022	0.616544
	Shangluo	2013	0.327173
	Shangluo	2014	0.354564
	Shangluo	2015	0.39822
	Shangluo	2016	0.397803
	Shangluo	2017	0.436007
	Shangluo	2018	0.432386
	Shangluo	2019	0.496691
	Shangluo	2020	0.50592
	Shangluo	2021	0.536889
	Shangluo	2022	0.529009
